# Supplementary material for: KineticGP: A computational framework for genomic prediction of leaf photosynthetic traits
Source: Plant Commun. 2025 Dec 27;7(5):101685. doi: 10.1016/j.xplc.2025.101685 (PMC13174263; doi:10.1016/j.xplc.2025.101685)
Supplement: Supplemental Table 1. List of reactions and their corresponding kinetic parameters — The top 44 kinetic 56 parameters with the highest control coefficients are highlighted in bold. [file mmc2.xlsx]

## Sheet: Sheet1
Table S1: List of reactions and their corresponding kinetic parameters. The top 44 kinetic parameters with the highest control coefficients are highlighted in bold.
Reactions	Enzymes
1. CO2->HCO3 [MC]	4.2.1.1	Km1-CO2	Vm1
2. HCO3->PEP+OAA [MC]	4.1.1.31	Km2-HCO3	Vm2
		Km2-PEP
		Ki2-MAL
		Ki2-MALn
3. OAA+NADPH->MAL+NADP [MCchl]	1.1.1.82	Km3-NADPH	Vm3
		Km3-OAA
		Km3-NADP
		Km3-MAL
		Km4-CO2
4. MAL+NADP->CO2+PYR+NADPH [BCchl]	1.1.1.40	Km4-NADP	Vm4
		Km4-NADPH
		Km4-Pyr
		Km4-MAL
5. PYR+ATP->PEP [MCchl]	2.7.9.1	Ki5-PEP	Vm5
		Km5-ATP
		Km5-Pyr
6. CO2+RuBP->2PGA [BCchl]	4.1.1.39	Km6-CO2,	Vm6
		Km6-O2
		Km6-RuBP
		Ki6-PGA
		Ki6-FBP
		Ki6-SBP
		Ki6-Pi
		Ki6-NADPH
7. PGA+ATP->ADP+DPGA [BCchl]	2.7.2.3	Km7-ATP	Vm7-8
		Km7-PGA
8. DPGA+NADPH->GAP+Pi+NADP [BCchl]	1.2.1.13	Km8-NADPH
9. GAP<->DHAP [BCchl]	5.3.1.1
10. DHAP+GAP<->FBP [BCchl]	4.1.2.13	Km10-DHAP	Vm10
		Km10-FBP
		Km10-GAP
11. FBP<->F6P+Pi [BCchl]	3.1.3.11	Ki11-F6P	Vm11
		Ki11-Pi
		Km11-FBP
12. E4P+DHAP<->SBP [BCchl]	4.1.2.13	Km12-DHAP	Vm12
		Km12-E4P
13. SBP<->S7P+Pi [BCchl]	3.1.3.37	Ki13-Pi	Vm13
		Km13-SBP
14. F6P+GAP<->E4P+Xu5P [BCchl]	2.2.1.1	Km14-E4P	Vm14
		Km14-F6P
		Km14-GAP
		Km14-Xu5P
15. S7P+GAP<->Ri5P+Xu5P [BCchl]	2.2.1.1	Km15-GAP,	Vm15
		Km15-Ri5P,
		Km15-S7P
		Km15-Xu5P
16. Ri5P<->Ru5P [BCchl]	5.3.1.6
17. Xu5P<->Ru5P [BCchl]	5.1.3.1
18. Ru5P+ATP<->RuBP+ADP [BCchl]	2.7.1.19	Km18-ATP	Vm18
		Km18-Ru5P
		Ki18-ADP
		Ki18-ADP2
		Ki18-PGA
		Ki18-Pi
		Ki18-RuBP
19. PGA+ATP->ADP+DPGA [MCchl]	2.7.2.3	Km19-ATP	Vm19-20
		Km19-PGA
20. DPGA+NADPH->GAP+Pi+NADP [MCchl]	1.2.1.13	Km20-NADPH
21. F6P<->G6P, G6P<->G1P [BC]	5.3.1.9
	5.4.2.2
22. PGA->sink	PGA	Km22-PGA	Vm22
	sink
23. DHAP+GAP<->FBP [MC]	4.1.2.13	Km23-DHAP	Vm23
		Km23-GAP
		Km23-FBP
24. FBP<->F6P+Pi [MC]	3.1.3.11	Ki24-F26BP	Vm24
		Ki24-F6P
		Ki24-Pi
		Km24-FBP
25. F6P<->G6P, G6P<->G1P [MC]	5.3.1.9	Ki24-F26BP
	5.4.2.2	Ki24-F6P
		Ki24-Pi
		Km24-FBP
26. G1P+UTP<->UDPG+PPi [MC]	2.7.7.9	Km26-G1P	Vm26
		Km26-PPi
		Km26-UDPG
		Km26-UTP
27. UDPG+F6P<->SUCP+UDP [MC]	2.4.1.14	Km27-F6P	Vm27
		Km27-UDPG
		Ki27-FBP
		Ki27-Pi
		Ki27-Suc
		Ki27-SucP
		Ki27-UDP
28. SUCP<->Pi+SUC [MC]	3.1.3.24	Km28-Suc	Vm28
		Km28-SucP
29. SUC->sink [MC]	Sucrose	Km29-Suc	Vm29
	sink
		Km30-ATP
30. F6P+ATP->F26BP+ADP [MC]	2.7.1.105	Km30-F26BP	Vm30
		Km30-F6P
		Ki30-ADP
		Ki30-DHAP
31. F26BP[c]->F6P[c]+Pi[c] [MC]	3.1.3.46	Ki31-F6P	Vm31
		Ki31-Pi
		Km31-F26BP
		Km32-ADP	Jmax
32. ADP+Pi<->ATP [MCthy]	3.6.3.14	Km32-ATP	Vm32
		Km32-Pi
		X32,Y32 F32,Q32,D32
33. NADP<->NADPH [MCthy]	1.18.1.2	Km33-NADP	Vm33
		E33
		Km33-NADPH
34. ADP+Pi<->ATP [BCthy]	3.6.3.14	Km34-ADP	Vm34
		Km34-Pi
		Km34-ATP
		G34
		Km35Mc-OAA	Vm35Mc-OAA
		Ki35Mc-mal-OAA	Vm35B-pyr Vm35M-pyr Vm35M-PEP Vm35B-PEP
		Km35M-mal Ki35M-OAA-mal	Vm35B-mal
35. Metabolite transport through plasmodesmata		Km35B-mal,Km35B-pyr Km35M-pyr,Km35M-PEP	Vm35C-mal Vm35-Hep
36. PPi + H2O <-> 2 Pi	3.6.1.1
37. NADP<->NADPH [BCthy]	1.18.1.2	Km37-NADP	Vm37
		Km37-NADPH
		Km6-CO2
		Km6-O2
38. O2+RuBP<->PGCA+PGA [BCchl]	4.1.1.39	Km6-RuBP	Vm38
		Ki6-PGA
		Ki6-FBP
		Ki6-SBP
		Ki6-Pi
		Ki6-NADPH
39. PGCA->Pi+GCA [BCchl]	3.1.3.18	Km39-PGCA	Vm39
		Ki39-PI
		Ki39-GCA
40. GCA+O2<->H2O2+GOA [BCper]	1.1.3.15	KmGCA40	Vm40
41. GOA+GLU<->GLY+KG [BCper]	2.6.1.4	Km41-GOA	Vm41
		Km41-GLU
		Ki41-GLY
42. GLY+NAD<->SER+NADH+NH3	1.4.4.2	Km42-GLY	Vm42
	2.1.2.1	Ki42-SER
		Km43-GOA
43. SER+GOA<->HPR+GLY [BCper]	2.6.1.45	Km43-SER	Vm43
		Km43-GLY
44. HPR+NAD<->GCEA+NADH [BCper]	1.1.1.29	Ki44-HPR	Vm44
		Km44-HPR
45. GCEA+ATP<->PGA+ADP [BCper]	2.7.1.31	Km45-ATP	Vm45
		Km45-GCEA
		Ki45-PGA
46. GCA[BCper]<->GCA [BCchl]	GCA	Km46-GCA	Vm46
	transport	Ki46-GCEA
47. GCEA[BCper]<->GCEA [BCchl]	GCEA	Km47-GCEA	Vm47
	transport	Ki47-GCA
48. PGA<->PEP [MC]	5.4.2.1	Km48-PGA	Vm48
	4.2.1.11	Km48-PEP
	PPDK	Kcat49-Inact
49. PPDK inactivation [MCchl]	Regulatory Protein	Km49-ADP
		Ki49-Pyr
		Km49-E
	PPDK	Kcat50-Act
50. PPDK activation [MCchl]	Regulatory Protein	Km50-Pi
		Ki50-AMP
		Km50-EP
		Ki50-ADP
		Ki50-PPI
51. G1P + ATP <-> PPi + ADPG [Bchl]	2.7.7.27	Ka51-PGA	Vm51
		Km51-G1P
		Km51-ATP
		Ki51-APi-ATP
		Km51-PPi
		Ki51-CPP1-ATP
		Km51-ADPG
		Ki51-ADP-ATP
52. PPi + H2O <-> 2 Pi [Bchl]	3.6.1.1	Km52-PPi	Vm52
53. ADPG <-> Starch [Bchl]	2.4.1.21	Km53-ADPG	Vm53
54. Hexose phosphate pool [Bchl]		Km54-pi
		Km54-hexp
	Triose	Km55-PGA
55. PGA, GAP and DHAP transport [BC]	phosphate translocator	Km55-GAP	Vm55
		Km55-DHAP
	Triose	Km56-PGA
56. PGA, GAP and DHAP transport [MC]	phosphate translocator	Km56-GAP	Vm56
		Km56-DHAP
	Dynamic	Ki57
57. Gs dynamics [MC]	stomatal conductance	Kd57
		BBslope
		BBintercept
Light-dependent enzyme activation		KaRac	τ PEPC
			τ FBPase
			τ SBPase
			τ ATPsynthase
			τ GAPDH
			τ PRK
			τ Rca
			τ NADPMDH
			τ RuBisCO
Metabolite permeability		Perm-MAL
		Perm-PYR
		PermMC-CO2
		Perm-PGA
		PermBC-CO2
		gm
